# Supplementary material for: MicroRNA-1269 is downregulated in glioblastoma and its maturation is regulated by long non-coding RNA SLC16A1 Antisense RNA 1
Source: Bioengineered. 2022 May 24;13(5):12749–59. doi: 10.1080/21655979.2022.2070581 (PMC9275873; doi:10.1080/21655979.2022.2070581)
Supplement: Supplemental Material [file KBIE_A_2070581_SM2936.zip]

Archive with 4 entries (3 files):
- supplementary/
- supplementary/Supplemental Fig1.docx
- supplementary/Supplemental Fig2.docx
- supplementary/Supplemental Fig3.docx
